# Supplementary material for: Long-Term Straw Incorporation under Controlled Irrigation Improves Soil Quality of Paddy Field and Rice Yield in Northeast China
Source: Plants (Basel). 2024 May 14;13(10):1357. doi: 10.3390/plants13101357 (PMC11124830; doi:10.3390/plants13101357)
Supplement: Supplementary file 1 [file plants-13-01357-s001.zip]

Archive with 1 entries (1 files):
- plants-3015801-supplementary.pdf
